# Supplementary material for: High Expression of HERV-K (HML-2) Might Stimulate Interferon in COVID-19 Patients
Source: Viruses. 2022 May 7;14(5):996. doi: 10.3390/v14050996 (PMC9143815; doi:10.3390/v14050996)
Supplement: Supplementary file 1 [file viruses-14-00996-s001.zip]

Archive with 1 entries (1 files):
- viruses-1695747-supplementary.pdf
